# Supplementary material for: Numerical Modeling of Residual Stresses and Fracture Strengths of Ba0.5Sr0.5Co0.8Fe0.2O3−δ in Reactive Air Brazed Joints
Source: Materials (Basel). 2023 Nov 21;16(23):7265. doi: 10.3390/ma16237265 (PMC10707528; doi:10.3390/ma16237265)
Supplement: Supplementary file 1 [file materials-16-07265-s001.zip]

Archive with 3 entries (3 files):
- materials-2665511-supplementary-File 1.pdf
- materials-2665511-supplementary-Table S1 ElasticProperties.csv
- materials-2665511-supplementary-Table S2 FlowProperties.csv
