# Supplementary material for: Numerical Modeling of Residual Stresses and Fracture Strengths of Ba0.5Sr0.5Co0.8Fe0.2O3−δ in Reactive Air Brazed Joints
Source: Materials (Basel). 2023 Nov 21;16(23):7265. doi: 10.3390/ma16237265 (PMC10707528; doi:10.3390/ma16237265)
Supplement: Supplementary file 1 [file materials-16-07265-s001.zip › materials-2665511-supplementary-Table S1 ElasticProperties.csv]

Material description	Temperature [??C]	Young's modulus [GPa]	Poisson??s ratio [-]	Characteristic fracture stress [MPa]
AISI 314 Steel	20	196.6	0.3	-
	400	196.6	0.32	-
	600	154	0.33	-
	800	137	0.3	-
Porous BSCF	25	63.2	0.25	188
	100	52.7	0.25	169
	200	46.8	0.25	75
	300	44.5	0.25	69
	400	51.3	0.25	71
	600	53.3	0.25	87
	800	48.6	0.25	108
Ag braze	20	76	0.37	-
	400	64	0.37	-
	600	55	0.38	-
	800	45	0.39	-
