# Supplementary material for: Numerical Modeling of Residual Stresses and Fracture Strengths of Ba0.5Sr0.5Co0.8Fe0.2O3−δ in Reactive Air Brazed Joints
Source: Materials (Basel). 2023 Nov 21;16(23):7265. doi: 10.3390/ma16237265 (PMC10707528; doi:10.3390/ma16237265)
Supplement: Supplementary file 1 [file materials-16-07265-s001.zip › materials-2665511-supplementary-Table S2 FlowProperties.csv]

Material description	Temperature [??C]	Flow stress [MPa]	Norton law multiplier A [-]	Norton law exponent n [-]
BSCF	850	-	2.25E-11	1.7
	900	-	1.06E-10	1.7
	950	-	4.35E-10	1.7
	1000	-	1.60E-09	1.7
Ag braze	20	63
	400	49
	550	-	4.00E-21	11
	600	22
	675		3.00E-15	8.5
	800	17	5.00E-07	2.4
AISI 314 Steel	20	292
	400	189
	600	161
	800	137
